# Supplementary material for: Employment Status and Work Ability in Adults with Cystic Fibrosis
Source: Int J Environ Res Public Health. 2021 Nov 10;18(22):11776. doi: 10.3390/ijerph182211776 (PMC8623674; doi:10.3390/ijerph182211776)
Supplement: Supplementary file 1 [file ijerph-18-11776-s001.zip]

Archive with 1 entries (1 files):
- ijerph-1450160-supplementary.pdf
